# Supplementary material for: Xenograft assessment of predictive biomarkers for standard head and neck cancer therapies
Source: Cancer Med. 2015 Jan 26;4(5):699–712. doi: 10.1002/cam4.387 (PMC4430263; doi:10.1002/cam4.387)
Supplement: Supplementary file 5 — Table S1. List of cell lines used, sources, and culture conditions. Table S2. Primary antibodies used for immunohistochemistry. [file cam40004-0699-sd5.xlsx]

## Sheet: Sheet1
STR Results summary for Kimple lab, 9/9/14
Cell lines used:
UM-SCC1
UD-SCC2
UM-SCC22B		Sources
UM-SCC47		Brenner et al. GENOTYPING OF 73 UM-SCC HEAD AND NECK SQUAMOUS CELL CARCINOMA CELL LINES 2009
UPCI-SCC90		Martin et al. The Head and Neck Cancer Cell Oncogenome: A Platform for the Development of Precision Molecular Therapies. 2014
93-VU-147T
	SeqFile ID	Assay used	Loci	Our values	Our values		reference value (source)
UM-SCC-1							(Brenner et al)
		46756_ProfilerPlusID	AMEL	X,Y	x		x,y
		46756_ProfilerPlusID	D13S317	8,11	8,11		8,11
		46756_ProfilerPlusID	D18S51	18	18		18
		46756_ProfilerPlusID	D21S11	27	27		27
		46756_ProfilerPlusID	D3S1358	18	18		18
		46756_ProfilerPlusID	D5S818	10,13	10,13		10,13
		46756_ProfilerPlusID	D7S820	9,12	9,12		9,12
		46756_ProfilerPlusID	D8S1179	13,16	13,16		13,16
		46756_ProfilerPlusID	FGA	18,22	22		18,22
		46756_ProfilerPlusID	vWA	15,18	15,18		15,18
93-VU-147T							(Martin et al)
	5828_B02_014.fsa	46756_ProfilerPlusID	AMEL	X			x
	5828_B02_014.fsa	46756_ProfilerPlusID	D13S317	12			12
	5828_B02_014.fsa	46756_ProfilerPlusID	D18S51	16			16
	5828_B02_014.fsa	46756_ProfilerPlusID	D21S11	<24.2	30	31	30,31
	5828_B02_014.fsa	46756_ProfilerPlusID	D3S1358	15	17		15, 17
	5828_B02_014.fsa	46756_ProfilerPlusID	D5S818	11	12		11,12
	5828_B02_014.fsa	46756_ProfilerPlusID	D7S820	10	11		10,11
	5828_B02_014.fsa	46756_ProfilerPlusID	D8S1179	13	15		13,15
	5828_B02_014.fsa	46756_ProfilerPlusID	FGA	22			22
	5828_B02_014.fsa	46756_ProfilerPlusID	vWA	18			18
UPCI-SCC90							(Martin et al.)
	5828_B04_030.fsa	46758_ProfilerPlusID	AMEL	X			x,y
	5828_B04_030.fsa	46758_ProfilerPlusID	D13S317	11			11
	5828_B04_030.fsa	46758_ProfilerPlusID	D18S51	14	18		14,18
	5828_B04_030.fsa	46758_ProfilerPlusID	D21S11	29	31		29,31
	5828_B04_030.fsa	46758_ProfilerPlusID	D3S1358	14			14
	5828_B04_030.fsa	46758_ProfilerPlusID	D5S818	11	12		11,12
	5828_B04_030.fsa	46758_ProfilerPlusID	D7S820	9	10		9,10
	5828_B04_030.fsa	46758_ProfilerPlusID	D8S1179	12			12
	5828_B04_030.fsa	46758_ProfilerPlusID	FGA	20			20
	5828_B04_030.fsa	46758_ProfilerPlusID	vWA	17			17
UD-SCC2							(Martin et al).
	5828_B03_029.fsa	46757_ProfilerPlusID	AMEL	X	Y		X,Y
	5828_B03_029.fsa	46757_ProfilerPlusID	D13S317	8			8
	5828_B03_029.fsa	46757_ProfilerPlusID	D18S51	12	17		12,17
	5828_B03_029.fsa	46757_ProfilerPlusID	D21S11	30	31.2		30,31.2
	5828_B03_029.fsa	46757_ProfilerPlusID	D3S1358	14	16		14,16
	5828_B03_029.fsa	46757_ProfilerPlusID	D5S818	10	11		10,11
	5828_B03_029.fsa	46757_ProfilerPlusID	D7S820	9			8,9
	5828_B03_029.fsa	46757_ProfilerPlusID	D8S1179	13	15		13,15
	5828_B03_029.fsa	46757_ProfilerPlusID	FGA	20	27		20,27
	5828_B03_029.fsa	46757_ProfilerPlusID	vWA	18			15,18
UM-SCC22B							(Brenner et al).
	5828_B05_045.fsa	46759_ProfilerPlusID	AMEL	X			X
	5828_B05_045.fsa	46759_ProfilerPlusID	D13S317	12			8,12
	5828_B05_045.fsa	46759_ProfilerPlusID	D18S51	16	18		18
	5828_B05_045.fsa	46759_ProfilerPlusID	D21S11	29			28
	5828_B05_045.fsa	46759_ProfilerPlusID	D3S1358	16			16
	5828_B05_045.fsa	46759_ProfilerPlusID	D5S818	10	12		12
	5828_B05_045.fsa	46759_ProfilerPlusID	D7S820	10	11		8,9
	5828_B05_045.fsa	46759_ProfilerPlusID	D8S1179	14			11,13
	5828_B05_045.fsa	46759_ProfilerPlusID	FGA	<18	22		22,24
	5828_B05_045.fsa	46759_ProfilerPlusID	vWA	17			15,18
UM-SCC47							(Brenner et al)
	5828_A11_095.fsa	46754_ProfilerPlusID	AMEL	X	Y		X,Y
	5828_A11_095.fsa	46754_ProfilerPlusID	D13S317	8	11		8,11
	5828_A11_095.fsa	46754_ProfilerPlusID	D18S51	18			18
	5828_A11_095.fsa	46754_ProfilerPlusID	D21S11	29	30		29,30
	5828_A11_095.fsa	46754_ProfilerPlusID	D3S1358	15			15
	5828_A11_095.fsa	46754_ProfilerPlusID	D5S818	11	12		11,12
	5828_A11_095.fsa	46754_ProfilerPlusID	D7S820	11			11
	5828_A11_095.fsa	46754_ProfilerPlusID	D8S1179	15			15
	5828_A11_095.fsa	46754_ProfilerPlusID	FGA	23	25		23,25
	5828_A11_095.fsa	46754_ProfilerPlusID	vWA	18			18
